# Supplementary material for: Small Auxin Up RNAs influence the distribution of indole-3-acetic acid and play a potential role in increasing seed size in Euryale ferox Salisb
Source: BMC Plant Biol. 2020 Jul 3;20:311. doi: 10.1186/s12870-020-02504-2 (PMC7333270; doi:10.1186/s12870-020-02504-2)
Supplement: Supplementary file 5 — Additional file 5: Table S1. Detail information of Unigenes. [file 12870_2020_2504_MOESM5_ESM.xlsx]

## Sheet: Sheet1
Gene identifier	Gene description	Forward primer	Reverse primer
TRINITY_DN59705_c1_g1_i4	Plant hormone signal transduction; Auxin response factor	GACCACCACATCAAGAAG	TTGAAGGTATCTGGCACG
TRINITY_DN52560_c3_g1_i3		GTGGTGGTTCTATCTGCT	CAAGAGGTGGGAAACAGT
TRINITY_DN57211_c1_g1_i7	Plant hormone signal transduction; AUX/IAA	CTCTCCCACAATCCAATC	CAGAACGGTGAGGAAGAT
TRINITY_DN62513_c5_g1_i2		GCGTGGAAGGATAAAAGC	GCCTTTGACAGTTCTTGG
TRINITY_DN66943_c0_g1_i2		GCCTGTTCCCTGTTAGTT	GTTGTCTACTTTCACCGG
TRINITY_DN55970_c3_g2_i3	Plant hormone signal transduction; GH3	GGAGATGACCAACAACGT	GAAGTGGCAAAGAGGAAG
TRINITY_DN61690_c1_g1_i4		TGAAAGAGGCGTTGAGAG	GGTTCTGGTATGTCTGTC
TRINITY_DN68506_c4_g1_i1	Plant hormone signal transduction; SAUR	TTCCCAGAAGAAGCTGAAGGC	AGTGAATTCCCACCGGTTTC
TRINITY_DN50356_c7_g1_i5		ATGCAGGAGGCTGAATTGTG	TTTATCAGCTCCTGCCTGAACC
TRINITY_DN47808_c8_g1_i1		TTCAGCAATGCCACCACATG	ATTGCCCATCTTCCAACAGC
TRINITY_DN76779_c0_g1_i1	β-actin	GGAGCGGTAAGACACAAGCT	GGACGATCATCTACCGGCAG
